# Supplementary material for: Source Data for the Focus Area Maturity Model for Software Ecosystem Governance
Source: Data Brief. 2020 May 12;31:105656. doi: 10.1016/j.dib.2020.105656 (PMC7256292; doi:10.1016/j.dib.2020.105656)
Supplement: Supplementary Data S1 — Supplementary Raw Research Data. This is open data under the CC BY license http://creativecommons.org/licenses/by/4.0/ [file mmc1.zip]

Archive with 16 entries (15 files):
- Source Data for the Focus Area Maturity Model for Software Ecosystem Governance (1)/
- __MACOSX/._Source Data for the Focus Area Maturity Model for Software Ecosystem Governance (1)
- Source Data for the Focus Area Maturity Model for Software Ecosystem Governance (1)/svglov3.clo
- __MACOSX/Source Data for the Focus Area Maturity Model for Software Ecosystem Governance (1)/._svglov3.clo
- Source Data for the Focus Area Maturity Model for Software Ecosystem Governance (1)/elsarticle-num.bst
- __MACOSX/Source Data for the Focus Area Maturity Model for Software Ecosystem Governance (1)/._elsarticle-num.bst
- Source Data for the Focus Area Maturity Model for Software Ecosystem Governance (1)/capabilities-secoMM-2020-DiB.json
- __MACOSX/Source Data for the Focus Area Maturity Model for Software Ecosystem Governance (1)/._capabilities-secoMM-2020-DiB.json
- Source Data for the Focus Area Maturity Model for Software Ecosystem Governance (1)/ecosystems.bib
- __MACOSX/Source Data for the Focus Area Maturity Model for Software Ecosystem Governance (1)/._ecosystems.bib
- Source Data for the Focus Area Maturity Model for Software Ecosystem Governance (1)/.DS_Store
- __MACOSX/Source Data for the Focus Area Maturity Model for Software Ecosystem Governance (1)/._.DS_Store
- Source Data for the Focus Area Maturity Model for Software Ecosystem Governance (1)/svjour3.cls
- __MACOSX/Source Data for the Focus Area Maturity Model for Software Ecosystem Governance (1)/._svjour3.cls
- Source Data for the Focus Area Maturity Model for Software Ecosystem Governance (1)/appendix.tex
- __MACOSX/Source Data for the Focus Area Maturity Model for Software Ecosystem Governance (1)/._appendix.tex
