# Supplementary material for: Source Data for the Focus Area Maturity Model for Software Ecosystem Governance
Source: Data Brief. 2020 May 12;31:105656. doi: 10.1016/j.dib.2020.105656 (PMC7256292; doi:10.1016/j.dib.2020.105656)
Supplement: Supplementary Data S1 — Supplementary Raw Research Data. This is open data under the CC BY license http://creativecommons.org/licenses/by/4.0/ [file mmc1.zip › Source Data for the Focus Area Maturity Model for Software Ecosystem Governance (1)/ecosystems.bib]

@article{Jansen2020SEG,
year = {2020},
title = {A Focus Area Maturity Model for Software Ecosystem Governance},
journal = {Information and Software Technology (2020)},
issn = {0950-5849},
author = {Slinger Jansen},
}

@InProceedings{Olsson2014,
author="Olsson, Helena Holmstr{\"o}m
and Bosch, Jan",
editor="Lassenius, Casper
and Smolander, Kari",
title="Ecosystem-Driven Software Development: A Case Study on the Emerging Challenges in Inter-organizational R{\&}D",
booktitle="Software Business. Towards Continuous Value Delivery",
year="2014",
publisher="Springer International Publishing",
pages="16--26",
}


@article{williamson2012,
  title={Ecosystem {A}dvantage: How to {S}uccessfully {H}arness the {P}ower of {P}artners},
  author={Williamson, Peter James and De Meyer, Arnoud},
  journal={California Management Review},
  volume={55},
  number={1},
  pages={24--46},
  year={(2012)},
  publisher={SAGE Publications SAGE CA: Los Angeles, CA}
}


@inproceedings{capra2008framework,
  title={A framework for evaluating managerial styles in open source projects},
  author={Capra, Eugenio and Wasserman, Anthony I},
  booktitle={IFIP International Conference on Open Source Systems},
  pages={1--14},
  year={2008},
  organization={Springer}
}

@inproceedings{practices2020,
    title={The Software Ecosystem Governance Maturity Model: Detailed Practice Descriptions},
    booktitle={Submitted to Data in Brief, currently on www.softwareecosystems.org},
    author={Jansen, Slinger and Yang, Ryan},
    year={2020},
    }
    


@inproceedings{van2017measuring,
  title={Measuring Tool and Resource Maturity in Developer Ecosystems.},
  author={van Baarsen, Koen and Jansen, Slinger and Espa{\~n}a, Sergio},
  booktitle={Proceedings of the International Workshop on Software Ecosystems},
  pages={88--102},
  year={2017}
}

@inproceedings{artz2010productization,
  title={Productization: transforming from developing customer-specific software to product software},
  author={Artz, Peter and van de Weerd, Inge and Brinkkemper, Sjaak and Fieggen, Joost},
  booktitle={International Conference of Software Business},
  pages={90--102},
  year={2010},
  organization={Springer}
}

@inproceedings{mettler2009situational,
  title={Situational maturity models as instrumental artifacts for organizational design},
  author={Mettler, Tobias and Rohner, Peter},
  booktitle={Proceedings of the 4th international conference on design science research in information systems and technology},
  pages={22},
  year={2009},
  organization={ACM}
}

@article{groen2017crowd,
  title={The crowd in requirements engineering: The landscape and challenges},
  author={Groen, Eduard C and Seyff, Norbert and Ali, Raian and Dalpiaz, Fabiano and Doerr, Joerg and Guzman, Emitza and Hosseini, Mahmood and Marco, Jordi and Oriol, Marc and Perini, Anna and others},
  journal={IEEE software},
  volume={34},
  number={2},
  pages={44--52},
  year={2017},
  publisher={IEEE}
}

@article{stol2015inner,
  title={Inner source--adopting open source development practices in organizations: a tutorial},
  author={Stol, Klaas-Jan and Fitzgerald, Brian},
  journal={IEEE Software},
  volume={32},
  number={4},
  pages={60--67},
  year={2015},
  publisher={IEEE}
}

@article{petersen2018choosing,
  title={Choosing component origins for software Intensive systems: In-house, {COTS}, {OSS} or outsourcing?—A case survey},
  author={Petersen, Kai and Badampudi, Deepika and Shah, Syed Muhammad Ali and Wnuk, Krzysztof and Gorschek, Tony and Papatheocharous, Efi and Axelsson, Jakob and Sentilles, Severine and Crnkovic, Ivica and Cicchetti, Antonio},
  journal={IEEE Transactions on Software Engineering},
  volume={44},
  number={3},
  pages={237--261},
  year={2018},
  publisher={IEEE}
}

@article{linaaker2018motivating,
  title={Motivating the contributions: An Open Innovation perspective on what to share as Open Source Software},
  author={Lin{\aa}ker, Johan and Munir, Hussan and Wnuk, Krzysztof and Mols, Carl-Eric},
  journal={Journal of Systems and Software},
  volume={135},
  pages={17--36},
  year={2018},
  publisher={Elsevier}
}

@article{munir2018open,
  title={Open innovation using open source tools: A case study at Sony Mobile},
  author={Munir, Hussan and Lin{\aa}ker, Johan and Wnuk, Krzysztof and Runeson, Per and Regnell, Bj{\"o}rn},
  journal={Empirical Software Engineering},
  volume={23},
  number={1},
  pages={186--223},
  year={2018},
  publisher={Springer}
}

@article{ke2011effects,
  title={Effects of empowerment on performance in open-source software projects},
  author={Ke, Weiling and Zhang, Ping},
  journal={IEEE transactions on engineering management},
  volume={58},
  number={2},
  pages={334--346},
  year={2011},
  publisher={IEEE}
}

@article{roberts2006understanding,
  title={Understanding the motivations, participation, and performance of open source software developers: A longitudinal study of the Apache projects},
  author={Roberts, Jeffrey A and Hann, Il-Horn and Slaughter, Sandra A},
  journal={Management science},
  volume={52},
  number={7},
  pages={984--999},
  year={2006},
}

@article{o2007emergence,
  title={The emergence of governance in an open source community},
  author={O'mahony, Siobh{\'a}n and Ferraro, Fabrizio},
  journal={Academy of Management Journal},
  volume={50},
  number={5},
  pages={1079--1106},
  year={2007},
  publisher={Academy of Management Briarcliff Manor, NY 10510}
}

@inproceedings{mols2017open,
  title={The open source officer role--experiences},
  author={Mols, Carl-Eric and Wnuk, Krzysztof and Lin{\aa}ker, Johan},
  booktitle={IFIP International Conference on Open Source Systems},
  pages={55--59},
  year={2017},
  organization={Springer, Cham},
}

@book{PRinciples2018,
author = {Mols, Carl-Eric and Martin-Vivaldi, Nicolas and Werther, Morten and Ahlgren, Magnus and Wnuk, Krzysztof},
year = {2018},
month = {09},
title = {Principles for Industrial Open Source},
}

@article{lacerda2018systematic,
  title={Systematic literature review of usability capability/maturity models},
  author={Lacerda, Tha{\'\i}sa C and von Wangenheim, Christiane Gresse},
  journal={Computer Standards \& Interfaces},
  volume={55},
  pages={95--105},
  year={2018},
  publisher={Elsevier}
}

@inproceedings{EngineeringRoles2016,
	booktitle = {Proceedings of the 4th International Workshop on Software Ecosystem Architectures},
    author = {Hess, S. and Knodel, J. and Naab, M. and Trapp, M.},
    title = {Engineering roles for constructing ecosystems},
    year = {2016}

}

@book{schief2013business,
  title={Business models in the software industry: the impact on firm and M\&A performance},
  author={Schief, Markus},
  year={2013},
  publisher={Springer Science \& Business Media}
}

@inproceedings{ReferenceArchitecture2016,
	booktitle = {Proceedings of the 4th International Workshop on Software Ecosystem Architectures (WEA 2016)},
    author = {Knodel, J. and Manikas, K.},
    title = {Towards Reference Architectures as an Enabler for Software Ecosystems},
    year = {2016}
}


@article{adrian2002overview,
  title={Overview of the mobile payments market 2002 through 2007},
  author={Adrian, B},
  journal={Gartner Research R-18-1818},
  volume={22},
  year={2002}
}

@inproceedings{alspaugh2009analyzing,
  title={Analyzing software licenses in open architecture software systems},
  author={Alspaugh, Thomas A and Asuncion, Hazeline U and Scacchi, Walt},
  booktitle={Proceedings of the 2009 ICSE Workshop on Emerging Trends in Free/Libre/Open Source Software Research and Development},
  pages={54--57},
  year={2009},
  organization={IEEE Computer Society}
}

@inproceedings{soussi2016case,
  title={A Case Study of the Health of an Augmented Reality Software Ecosystem: Vuforia},
  author={Soussi, Lamia and Spijkerman, Zeena and Jansen, Slinger},
  booktitle={International Conference of Software Business},
  pages={145--152},
  year={2016},
  organization={Springer}
}
@inproceedings{ECSA2015Jansen,
	title = {Opening the Ecosystem Flood Gates: Architecture Challenges of Opening Interfaces within a Product Portfolio},
	author = {S. Jansen},
	year = {2015},
	booktitle = {Proceedings of the European Conference on Software Architecture},
}

@article{van2013improving,
  title={Improving IS Functions Step by Step: The use of focus area maturity models},
  author={van Steenbergen, Marlies and Bos, Rik and Brinkkemper, Sjaak and van de Weerd, Inge and Bekkers, Willem},
  journal={Scandinavian Journal of Information Systems},
  volume={25},
  number={2},
  pages={35--56},
  year={2013}
}

@article{becker2009developing,
  title={Developing maturity models for IT management},
  author={Becker, J{\"o}rg and Knackstedt, Ralf and P{\"o}ppelbu{\ss}, Dipl-Wirt Inform Jens},
  journal={Business \& Information Systems Engineering},
  volume={1},
  number={3},
  pages={213--222},
  year={2009},
  publisher={Springer}
}

@inproceedings{van2010design,
  title={The design of focus area maturity models},
  author={Van Steenbergen, Marlies and Bos, Rik and Brinkkemper, Sjaak and Van De Weerd, Inge and Bekkers, Willem},
  booktitle={International Conference on Design Science Research in Information Systems},
  pages={317--332},
  year={2010},
  organization={Springer}
}

@inproceedings{arsanjani2006service,
  title={The Service Integration Maturity Model: achieving flexibility in the transformation to {SOA}},
  author={Arsanjani, Ali and Holley, Kerrie},
  booktitle={Proceedings of the IEEE International Conference on Services Computing},
  pages={515},
  year={2006},
  organization={IEEE Computer Society}
}

@article{paulk1993capability,
  title={Capability maturity model for software},
  author={Paulk, Mark},
  journal={Encyclopedia of Software Engineering},
  year={1993},
  publisher={Wiley Online Library}
}

@book{crawford2007project,
  title={Project management maturity model},
  author={Crawford, J Kent},
  year={2007},
  publisher={Taylor \& Francis}
}

@inbook{jansen2008applied,
  title={Applied multi-case research in a mixed-method research project: Customer configuration updating improvement},
  author={Jansen, Slinger and Brinkkemper, Sjaak},
  booktitle={Information Systems Research Methods, Epistemology and Applications},
  year={2008},
  pages = {120--139},  
  publisher = {IGI Global},
}

@inproceedings{alves2016,
  title={Software Ecosystems Governance-A Systematic Literature Review and Research Agenda},
  author={Alves, Carina and Oliveira, Joyce and Jansen, Slinger},
  booktitle={Proceedings of the 19th International Conference on Enterprise Information Systems (ICEIS)},
  volume={3},
  pages={26--29},
  year={2017}
}


@Inbook{Baars2012,
author="Baars, Alfred and Jansen, Slinger",
chapter="A Framework for Software Ecosystem Governance",
title="Proceedings of the Third International Conference on Software Business, ICSOB 2012, Cambridge, MA, USA, June 18-20, 2012.",
year="2012",
publisher="Springer",
address="Berlin, Heidelberg",
pages="168--180",
}


@article{ballon2008reconfiguration,
  title={The reconfiguration of mobile service provision: towards platform business models},
  author={Ballon, Pieter and Walravens, Nils and Spedalieri, Antonietta and Venezia, Claudio},
  journal={Available at SSRN 1331549},
  year={2008}
}

@inproceedings{bosch2009software,
  title={From software product lines to software ecosystems},
  author={Bosch, Jan},
  booktitle={Proceedings of the 13th international software product line conference},
  pages={111--119},
  year={2009},
  organization={Carnegie Mellon University}
}

@article{manikas2016revisiting,
  title={Revisiting software ecosystems Research: A longitudinal literature study},
  author={Manikas, Konstantinos},
  journal={Journal of Systems and Software},
  volume={117},
  pages={84--103},
  year={2016},
  publisher={Elsevier}
}

@article{de2005understanding,
  title={Understanding the Main Phases of Developing a Maturity Assessment Model},
  author={de Bruin, Tonia and Freeze, Ron and Kulkarni, Uday and Rosemann, Michael},
  journal={Proceedings of the Australasian Conference on Information Systems 2005},
  pages={109},
  year={2005}
}

@article{barnes2002mobile,
  title={The mobile commerce value chain: analysis and future developments},
  author={Barnes, Stuart J},
  journal={International journal of Information Management},
  volume={22},
  number={2},
  pages={91--108},
  year={2002},
  publisher={Elsevier}
}

@inproceedings{espinha2014web,
  title={Web {API} growing pains: Stories from client developers and their code},
  author={Espinha, Tiago and Zaidman, Andy and Gross, Hans-Gerhard},
  booktitle={Proceedings of the Conference on Software Maintenance, Reengineering and Reverse Engineering (CSMR-WCRE)},
  pages={84--93},
  year={2014},
  organization={IEEE}
}


@article{ceccagnoli2011co,
  title={Cocreation of Value in a Platform Ecosystem: The Case of Enterprise Software},
  author={Ceccagnoli, Marco and Forman, Chris and Huang, Peng and Wu, DJ},
  journal={Management Information Systems Quarterly},
  volume={36},
  number={1},
  pages={263--290},
  year={2012}
}

@article{hevner2008design,
  title={Design Science in Information Systems Research},
  author={Hevner, Alan R and March, Salvatore T and Park, Jinsoo and Ram, Sudha},
  journal={Management Information Systems Quarterly},
  volume={28},
  number={1},
  pages={6},
  year={2008},
}

@article{colville2005service,
  title={It service dependency mapping tools provide configuration view},
  author={Colville, Ronni and Adams, Patricia and Curtis, Debra},
  journal={Gartner Research News Analysis. Gartner},
  year={2005}
}

@inproceedings{conf/icse/EspinhaZG15,
  author = {Espinha, Tiago and Zaidman, Andy and Gross, Hans-Gerhard},
  booktitle = {MOBILESoft},
  pages = {12-21},
  publisher = {IEEE},
  title = {Web {API} Fragility: How Robust is Your Mobile Application?},
  year = 2015
}

@inproceedings{daveau2009industrial,
  title={An industrial fault injection platform for soft-error dependability analysis and hardening of complex system-on-a-chip},
  author={Daveau, Jean-Marc and Blampey, Alexandre and Gasiot, Gilles and Bulone, Joseph and Roche, Philippe},
  booktitle={2009 IEEE International Reliability Physics Symposium},
  pages={212--220},
  year={2009},
  organization={IEEE}
}

@article{de2009designing,
  title={Designing viable business models for context-aware mobile services},
  author={De Reuver, Mark and Haaker, Timber},
  journal={Telematics and Informatics},
  volume={26},
  number={3},
  pages={240--248},
  year={2009},
  publisher={Elsevier}
}

@article{funk2009emerging,
  title={The emerging value network in the mobile phone industry: The case of Japan and its implications for the rest of the world},
  author={Funk, Jeffrey L},
  journal={Telecommunications Policy},
  volume={33},
  number={1},
  pages={4--18},
  year={2009},
  publisher={Elsevier}
}

@article{feijoo2009exploring,
  title={Exploring a heterogeneous and fragmented digital ecosystem: Mobile content},
  author={Feij{\'o}o, Claudio and Maghiros, Ioannis and Abadie, Fabienne and G{\'o}mez-Barroso, Jos{\'e}-Luis},
  journal={Telematics and Informatics},
  volume={26},
  number={3},
  pages={282--292},
  year={2009},
  publisher={Elsevier}
}

@article{grieger2003electronic,
  title={Electronic marketplaces: A literature review and a call for supply chain management research},
  author={Grieger, Martin},
  journal={European journal of operational research},
  volume={144},
  number={2},
  pages={280--294},
  year={2003},
  publisher={Elsevier}
}

@inproceedings{jansen2006balancing,
  title={Balancing total cost of ownership and cost of maintenance within a software supply network},
  author={Jansen, Slinger and Rijsemus, Wilfried},
  booktitle={proceedings of the IEEE International Conference on Software Maintenance (ICSM2006, Industrial track), Philadelphia, PA, USA},
  year={2006}
}

@article{maitland2002european,
  title={The European market for mobile data: evolving value chains and industry structures},
  author={Maitland, Carleen F and Bauer, Johannes M and Westerveld, Rudi},
  journal={Telecommunications Policy},
  volume={26},
  number={9},
  pages={485--504},
  year={2002},
  publisher={Elsevier}
}

@article{tsalgatidou2001business,
  title={Business models and transactions in mobile electronic commerce: requirements and properties},
  author={Tsalgatidou, Aphrodite and Pitoura, Evaggelia},
  journal={Computer Networks},
  volume={37},
  number={2},
  pages={221--236},
  year={2001},
  publisher={Elsevier}
}


@incollection{jansen2013defining,
  title={Defining app stores: The role of curated marketplaces in software ecosystems},
  author={Jansen, Slinger and Bloemendal, Ewoud},
  booktitle={Software Business. From Physical Products to Software Services and Solutions},
  pages={195--206},
  year={2013},
  publisher={Springer}
}

@incollection{toft2000cooperative,
  title={A cooperative model for cross-divisional product development for a software product line},
  author={Toft, Peter and Coleman, Derek and Ohta, Joni},
  booktitle={Software Product Lines},
  pages={111--132},
  year={2000},
  publisher={Springer}
}

@inproceedings{van2011power,
  title={The power of propagation: on the role of software operation knowledge within software ecosystems},
  author={van der Schuur, Henk and Jansen, Slinger and Brinkkemper, Sjaak},
  booktitle={Proceedings of the International Conference on Management of Emergent Digital EcoSystems},
  pages={76--84},
  year={2011},
  organization={ACM}
}

@inproceedings{ververs2011influences,
  title={Influences on developer participation in the debian software ecosystem},
  author={Ververs, Eric and van Bommel, Rick and Jansen, Slinger},
  booktitle={Proceedings of the International Conference on Management of Emergent Digital EcoSystems},
  pages={89--93},
  year={2011},
  organization={ACM}
}

@inproceedings{mcdonnell2013empirical,
  title={An empirical study of {API} stability and adoption in the {Android} ecosystem},
  author={McDonnell, Tyler and Ray, Baishakhi and Kim, Miryung},
  booktitle={Proceedings of the 29th IEEE International Conference on Software Maintenance},
  pages={70--79},
  year={2013},
  organization={IEEE}
}


@inproceedings{hanssen2010opening,
  title={Opening up software product line engineering},
  author={Hanssen, Geir Kjetil},
  booktitle={Proceedings of the 2010 ICSE Workshop on Product Line Approaches in Software Engineering},
  pages={1--7},
  year={2010},
  organization={ACM}
}

@inproceedings{anvaari2010evaluating,
  title={Evaluating architectural openness in mobile software platforms},
  author={Anvaari, Mohsen and Jansen, Slinger},
  booktitle={Proceedings of the Fourth European Conference on Software Architecture: Companion Volume},
  pages={85--92},
  year={2010},
  organization={ACM}
}

@article{jansen2012shades,
  title={Shades of gray: Opening up a software producing organization with the open software enterprise model},
  author={Jansen, Slinger and Brinkkemper, Sjaak and Souer, Jurriaan and Luinenburg, Lutzen},
  journal={Journal of Systems and Software},
  volume={85},
  number={7},
  pages={1495--1510},
  year={2012},
  publisher={Elsevier}
}

@article{jobber1989assessing,
  title={Assessing the value of a quality assurance certificate for software: An exploratory investigation},
  author={Jobber, David and Saunders, John and Gilding, Brian and Hooley, Graham and Hatton-Smooker, Jon},
  journal={MIS Quarterly},
  pages={19--31},
  year={1989},
  publisher={JSTOR}
}

@book{ghezzi2002fundamentals,
  title={Fundamentals of software engineering},
  author={Ghezzi, Carlo and Jazayeri, Mehdi and Mandrioli, Dino},
  year={2002},
  publisher={Prentice Hall PTR}
}

@article{buellingen2004development,
  title={Development perspectives, firm strategies and applications in mobile commerce},
  author={Buellingen, Franz and Woerter, Martin},
  journal={Journal of Business Research},
  volume={57},
  number={12},
  pages={1402--1408},
  year={2004},
  publisher={Elsevier}
}

@inproceedings{vanpartnership,
  title={Partnership Characteristics within Large Software Ecosystems},
  author={van Angeren, Joey and Kabbedijk, Jaap and Jansen, Slinger and Popp, Karl Michael},
  booktitle = {Proceedings of the Workshop on Software Ecosystems},
  year = {2011},
}

@article{berger2014variability,
  author = {Berger, Thorsten and Pfeiffer, Rolf-Helge and Tartler, Reinhard and Dienst, Steffen and Czarnecki, Krzysztof and Wasowski, Andrzej and She, Steven},
  journal = {Information and Software Technology},
  keywords = {berger ecosystems myown variability},
  number = 11,
  pages = {1520-1535},
  title = {Variability Mechanisms in Software Ecosystems},
  volume = 56,
  year = 2014
}

@article{Christensen20141476,
title = "Analysis and design of software ecosystem architectures – Towards the 4S telemedicine ecosystem ",
journal = "Information and Software Technology ",
volume = "56",
number = "11",
pages = "1476 - 1492",
year = "2014",
issn = "0950-5849",
author = "Henrik Bærbak Christensen and Klaus Marius Hansen and Morten Kyng and Konstantinos Manikas",
}


@article{jansen2014measuring,
  title={Measuring the health of open source software ecosystems: Beyond the scope of project health},
  author={Jansen, Slinger},
  journal={Information and Software Technology},
  volume={56},
  number={11},
  pages={1508--1519},
  year={2014},
  publisher={Elsevier}
}

@ARTICLE{adamcsek2006cfinder,
  author = {Adamcsek, B. and Palla, G. and Farkas, I.J. and Der{\'e}nyi, I. and
	Vicsek, T.},
  title = {CFinder: locating cliques and overlapping modules in biological networks},
  journal = {Bioinformatics},
  year = {2006},
  volume = {22},
  pages = {1021--1023},
  number = {8},
  publisher = {Oxford Univ Press}
}

@ARTICLE{adner2006match,
  author = {Adner, R.},
  title = {Match your innovation strategy to your innovation ecosystem},
  journal = {Harvard Business Review},
  year = {2006},
  volume = {84},
  pages = {98},
  number = {4}
}

@ARTICLE{aldecoa2010jerarca,
  author = {Aldecoa, R. and Mar{\i}n, I. and Kingsford, C.},
  title = {Jerarca: Efficient Analysis of Complex Networks Using Hierarchical
	Clustering},
  journal = {PLoS ONE},
  year = {2010},
  volume = {5},
  pages = {e11585},
  number = {7}
}

@article{vanAngeren2016Analyzing,
 author = {van Angeren, Joey and Alves, Carina and Jansen, Slinger},
 title = {Can We Ask You to Collaborate? Analyzing App Developer Relationships in Commercial Platform Ecosystems},
 journal = {Journal of Systems and Software},
 issue_date = {March 2016},
 volume = {113},
 number = {C},
 month = mar,
 year = {2016},
 pages = {430--445},
 numpages = {16},
 publisher = {Elsevier Science Inc.},
 address = {New York, NY, USA},
} 


@inproceedings{liu2007towards,
  title={Towards service composition based on mashup},
  author={Liu, Xuanzhe and Hui, Yi and Sun, Wei and Liang, Haiqi},
  booktitle={Services, 2007 IEEE Congress on},
  pages={332--339},
  year={2007},
  organization={IEEE}
}

@INPROCEEDINGS{van2013complementor,
  author = {van Angeren, Joey and Blijleven, Vincent and Jansen, Slinger and
	Brinkkemper, Sjaak},
  title = {Complementor embeddedness in platform ecosystems: The case of google
	apps},
  booktitle = {Digital Ecosystems and Technologies (DEST), 2013 7th IEEE International
	Conference on},
  year = {2013},
  pages = {37--42},
  organization = {IEEE}
}

@article{apel2013language,
  title={Language-independent and automated software composition: The featurehouse experience},
  author={Apel, Sven and Kastner, Christian and Lengauer, Christian},
  journal={Software Engineering, IEEE Transactions on},
  volume={39},
  number={1},
  pages={63--79},
  year={2013},
  publisher={IEEE}
}
@INCOLLECTION{van2014exploring,
  author = {van Angeren, Joey and Jansen, Slinger and Brinkkemper, Sjaak},
  title = {Exploring the Relationship between Partnership Model Participation
	and Interfirm Network Structure: An Analysis of the Office365 Ecosystem},
  booktitle = {Software Business. Towards Continuous Value Delivery},
  publisher = {Springer},
  year = {2014},
  pages = {1--15}
}

@inproceedings{backes2014android,
  title={{Android} Security Framework: Extensible multi-layered access control on {Android}},
  author={Backes, Michael and Bugiel, Sven and Gerling, Sebastian and von Styp-Rekowsky, Philipp},
  booktitle={Proceedings of the 30th annual computer security applications conference},
  pages={46--55},
  year={2014},
  organization={ACM}
}

@inproceedings{barbosa122011systematic,
  author = {Barbosa, Olavo and Alves, Carina},
  title = {A systematic mapping study on software ecosystems},
  year = {2011},
  booktitle = {Proceedings of the International Workshop on Software Ecosystems}
}

@ARTICLE{basole2009visualization,
  author = {Basole, R.C.},
  title = {Visualization of interfirm relations in a converging mobile ecosystem},
  journal = {Journal of Information Technology},
  year = {2009},
  volume = {24},
  pages = {pp. 144--159},
  number = {2},
  publisher = {Nature Publishing Group}
}

@ARTICLE{basole2011evolution,
  author = {Basole, R.C. and Karla, J.},
  title = {On the evolution of mobile platform ecosystem structure and strategy},
  journal = {Business \& Information Systems Engineering},
  year = {2011},
  volume = {3},
  pages = {pp. 313--322},
  number = {5},
  publisher = {Springer}
}

@ARTICLE{basole2008complexity,
  author = {Basole, RC and Rouse, WB},
  title = {Complexity of service value networks: conceptualization and empirical
	investigation},
  journal = {IBM Systems Journal},
  year = {2008},
  volume = {47},
  pages = {53--70},
  number = {1},
  publisher = {IBM}
}

@INPROCEEDINGS{basole2009structural,
  author = {Basole, Rahul C},
  title = {Structural Analysis and Visualization of Ecosystems: A study of Mobile
	Device Platforms},
  booktitle = {Proceedings of the Fifteenth Americas Conference on Information Systems,
	San Francisco, California},
  year = {2009}
}

@ARTICLE{basole2014visual,
  author = {Basole, Rahul C and Bellamy, Marcus A},
  title = {Visual analysis of supply network risks: Insights from the electronics
	industry},
  journal = {Decision Support Systems},
  year = {2014},
  volume = {67},
  pages = {109--120},
  publisher = {Elsevier}
}

@ARTICLE{basole2013understanding,
  author = {Basole, Rahul C and Clear, Trustin and Hu, Mengdie and Mehrotra,
	Harshit and Stasko, John},
  title = {Understanding Interfirm Relationships in Business Ecosystems with
	Interactive Visualization},
  journal = {Visualization and Computer Graphics, IEEE Transactions on},
  year = {2013},
  volume = {19},
  pages = {2526--2535},
  number = {12},
  publisher = {IEEE}
}

@ARTICLE{basole2012visual,
  author = {Basole, Rahul C and Hu, Mengdie and Patel, Pritesh and Stasko, John
	T},
  title = {Visual Analytics for Converging-Business-Ecosystem Intelligence},
  journal = {Computer Graphics and Applications, IEEE},
  year = {2012},
  volume = {32},
  pages = {92--96},
  number = {1},
  publisher = {IEEE}
}

@ARTICLE{basole2014coopetition,
  author = {Basole, Rahul C and Park, Hyunwoo and Barnett, Brandon C},
  title = {Coopetition and convergence in the ICT ecosystem},
  journal = {Telecommunications Policy},
  year = {2014},
  publisher = {Elsevier}
}

@ARTICLE{basole2014leadership,
  author = {Basole, Rahul C and Putrevu, Jagannath},
  title = {On Leadership, Alliance Formation, and Enterprise Transformation},
  journal = {Journal of Enterprise Transformation},
  year = {2014},
  volume = {4},
  pages = {28--50},
  number = {1},
  publisher = {Taylor \& Francis}
}

@ARTICLE{bastian2009gephi,
  author = {Bastian, M. and Heymann, S. and Jacomy, M.},
  title = {Gephi: An open source software for exploring and manipulating networks},
  year = {2009}
}

@ARTICLE{batagelj1998pajek,
  author = {Batagelj, V. and Mrvar, A.},
  title = {Pajek-program for large network analysis},
  journal = {Connections},
  year = {1998},
  volume = {21},
  pages = {47--57},
  number = {2}
}

@ARTICLE{bender2006art,
  author = {Bender-deMoll, Skye and McFarland, Daniel A},
  title = {The art and science of dynamic network visualization},
  journal = {Journal of Social Structure},
  year = {2006},
  volume = {7},
  pages = {1--38},
  number = {2}
}

@article{blobel2004authorisation,
  title={Authorisation and access control for electronic health record systems},
  author={Blobel, Bernd},
  journal={International journal of medical informatics},
  volume={73},
  number={3},
  pages={251--257},
  year={2004},
  publisher={Elsevier}
}

@ARTICLE{bosch2010integration,
  author = {Bosch, J. and Bosch-Sijtsema, P.},
  title = {From integration to composition: on the impact of software product
	lines, global development and ecosystems},
  journal = {Journal of Systems and Software},
  year = {2010},
  volume = {83},
  pages = {pp. 67--76},
  number = {1},
  publisher = {Elsevier}
}

@INPROCEEDINGS{boucharas2009formalizing,
  author = {Boucharas, V. and Jansen, S. and Brinkkemper, S.},
  title = {Formalizing software ecosystem modeling},
  booktitle = {Proceedings of the 1st International workshop on Open component ecosystems},
  year = {2009},
  pages = {41--50},
  organization = {ACM}
}

@ARTICLE{brinkkemper1996method,
  author = {Brinkkemper, S.},
  title = {Method engineering: engineering of information systems development
	methods and tools},
  journal = {Information and Software Technology},
  year = {1996},
  volume = {vol. 38},
  pages = {pp. 275--280},
  number = {no. 4},
  publisher = {Elsevier}
}

@ARTICLE{brinkkemper1999meta,
  author = {Brinkkemper, S. and Saeki, M. and Harmsen, F.},
  title = {Meta-modelling based assembly techniques for situational method engineering},
  journal = {Information Systems},
  year = {1999},
  volume = {vol. 24},
  pages = {pp. 209--228},
  number = {no. 3},
  publisher = {Elsevier}
}

@ARTICLE{brinkkemper2009modeling,
  author = {Brinkkemper, S. and Soest, I. and Jansen, S.},
  title = {Modeling of product software businesses: Investigation into industry
	product \& channel typologies},
  journal = {Information Systems Development},
  year = {2009},
  pages = {307--325},
  publisher = {Springer}
}

@INPROCEEDINGS{briscoe2012ecosystem,
  author = {Briscoe, Gerard and De Wilde, Philippe},
  title = {Ecosystem-oriented distributed evolutionary computing},
  booktitle = {Computational Intelligence (UKCI), 2012 12th UK Workshop on},
  year = {2012},
  pages = {1--8},
  organization = {IEEE}
}

@INPROCEEDINGS{briscoe2006digital,
  author = {Briscoe, Gerard and De Wilde, Philippe},
  title = {Digital ecosystems: evolving service-orientated architectures},
  booktitle = {Proceedings of the 1st international conference on Bio inspired models
	of network, information and computing systems},
  year = {2006},
  pages = {17},
  organization = {ACM}
}

@INPROCEEDINGS{briscoe2009digital,
  author = {Briscoe, Gerard and Marinos, Alexandros},
  title = {Digital ecosystems in the clouds: towards community cloud computing},
  booktitle = {Digital Ecosystems and Technologies, 2009. DEST'09. 3rd IEEE International
	Conference on},
  year = {2009},
  pages = {103--108},
  organization = {IEEE}
}

@ARTICLE{burkard2011software,
  author = {Burkard, Christoph and Draisbach, Tobias and Widjaja, Thomas and
	Buxmann, Peter},
  title = {Software ecosystems: Vendor-sided characteristics of online marketplaces},
  journal = {Informatik 2011},
  year = {2011}
}

@INPROCEEDINGS{caudwell2010gource,
  author = {Caudwell, A.H.},
  title = {Gource: visualizing software version control history},
  booktitle = {Proceedings of the ACM international conference companion on Object
	oriented programming systems languages and applications companion},
  year = {2010},
  pages = {73--74},
  organization = {ACM}
}

@INPROCEEDINGS{chen2010meerkat,
  author = {Chen, J. and Fagnan, J. and Goebel, R. and Rabbany, R. and Sangi,
	F. and Takaffoli, M. and Verbeek, E. and Za{\"\i}ane, O.},
  title = {Meerkat: Community mining with dynamic social networks},
  booktitle = {Data Mining Workshops (ICDMW), 2010 IEEE International Conference
	on},
  year = {2010},
  pages = {1377--1380},
  organization = {IEEE}
}

@inproceedings{DelftHealth2009,
	title = {The Health Measurement of a Business Ecosystem},
	author = {Erik den Hartigh and Michiel Tol and Wouter Visscher },
	year = {2013},
	booktitle = {Jansen, S., Cusumano, M., Brinkkemper, S. Software Ecosystems: Analyzing and Managing Business Networks in the Software Industry. Edward Elgar Publishers},
}

@BOOK{chesbrough2003open,
  title = {Open innovation: The new imperative for creating and profiting from
	technology},
  publisher = {Harvard Business Press},
  year = {2003},
  author = {Chesbrough, H.W.}
}


@ARTICLE{csardi2006igraph,
  author = {Csardi, G. and Nepusz, T.},
  title = {The igraph software package for complex network research},
  journal = {InterJournal, Complex Systems},
  year = {2006},
  volume = {1695},
  pages = {38}
}

@ARTICLE{during2011vennmaker,
  author = {D{\"u}ring, M. and Bixler, M. and Kronenwett, M. and Stark, M.},
  title = {VennMaker for Historians: sources, social networks and software},
  journal = {Redes: revista hispana para el an{\'a}lisis de redes sociales},
  year = {2011},
  volume = {21},
  pages = {421--452}
}

@ARTICLE{dreyfus2008managing,
  author = {Dreyfus, David and Iyer, Bala},
  title = {Managing architectural emergence: A conceptual model and simulation},
  journal = {Decision Support Systems},
  year = {2008},
  volume = {46},
  pages = {115--127},
  number = {1},
  publisher = {Elsevier}
}

@INPROCEEDINGS{eckhardt2014merits,
  author = {Eckhardt, Evert and Kaats, Erwin and Jansen, Slinger and Alves, Carina},
  title = {The Merits of a Meritocracy in Open Source Software Ecosystems},
  booktitle = {Proceedings of the 2014 European Conference on Software Architecture
	Workshops},
  year = {2014},
  pages = {7},
  organization = {ACM}
}

@ARTICLE{eriksson2013ontological,
  author = {Eriksson, Owen and Henderson-Sellers, Brian and {\AA}gerfalk, P{\"a}r
	J},
  title = {Ontological and linguistic metamodelling revisited: A language use
	approach},
  journal = {Information and Software Technology},
  year = {2013},
  volume = {55},
  pages = {2099--2124},
  number = {12},
  publisher = {Elsevier}
}

@ARTICLE{fettke2003multiperspective,
  author = {Fettke, P. and Loos, P.},
  title = {Multiperspective evaluation of reference models--towards a framework},
  journal = {Conceptual Modeling for Novel Application Domains},
  year = {2003},
  pages = {80--91},
  publisher = {Springer}
}

@INCOLLECTION{fricker2010requirements,
  author = {Fricker, Samuel},
  title = {Requirements Value Chains: Stakeholder Management and Requirements
	Engineering in Software Ecosystems},
  booktitle = {Requirements Engineering: Foundation for Software Quality},
  publisher = {Springer},
  year = {2010},
  pages = {60--66}
}

@INPROCEEDINGS{fricker2009specification,
  author = {Fricker, Samuel},
  title = {Specification and analysis of requirements negotiation strategy in
	software ecosystems},
  booktitle = {Intl. Workshop on Software Ecosystems, Falls Church, VA, USA},
  year = {2009},
  pages = {19-33}
}

@INCOLLECTION{fricker2008negotiation,
  author = {Fricker, Samuel and Gr{\"u}nbacher, Paul},
  title = {Negotiation Constellations--Method Selection Framework for Requirements
	Negotiation},
  booktitle = {Requirements Engineering: Foundation for Software Quality},
  publisher = {Springer},
  year = {2008},
  pages = {37--51}
}

@techreport{garcia1997fundamentals,
  title={Fundamentals of technology roadmapping},
  author={Garcia, Marie L and Bray, Olin H},
  year={1997},
  institution={Sandia National Labs., Albuquerque, NM (United States)}
}

@BOOK{glaser2009discovery,
  title = {The discovery of grounded theory: Strategies for qualitative research},
  publisher = {Transaction Publishers},
  year = {2009},
  author = {Glaser, Barney G and Strauss, Anselm L}
}

@inproceedings{goeminne2010framework,
  title={A framework for analysing and visualising open source software ecosystems},
  author={Goeminne, Mathieu and Mens, Tom},
  booktitle={Proceedings of the Joint ERCIM Workshop on Software Evolution (EVOL) and International Workshop on Principles of Software Evolution (IWPSE)},
  pages={42--47},
  year={2010},
  organization={ACM}
}

@ARTICLE{handcock2008statnet,
  author = {Handcock, M.S. and Hunter, D.R. and Butts, C.T. and Goodreau, S.M.
	and Morris, M.},
  title = {statnet: Software tools for the representation, visualization, analysis
	and simulation of network data},
  journal = {Journal of Statistical Software},
  year = {2008},
  volume = {24},
  pages = {1548},
  number = {1},
  publisher = {NIH Public Access}
}

@article{henry1995large,
  title={Large-scale industrial reuse to reduce cost and cycle time},
  author={Henry, Emmanuel and Faller, Benoit},
  journal={IEEE Software},
  volume={12},
  number={5},
  pages={47},
  year={1995},
  publisher={IEEE Computer Society}
}

@ARTICLE{hoepfl1997choosing,
  author = {Hoepfl, Marie C},
  title = {Choosing qualitative research: A primer for technology education
	researchers},
  year = {1997},
  publisher = {Digital Library and Archives of the Virginia Tech University Libraries}
}

@INPROCEEDINGS{hong1993formal,
  author = {Hong, S. and van den Goor, G. and Brinkkemper, S.},
  title = {A formal approach to the comparison of object-oriented analysis and
	design methodologies},
  booktitle = {System Sciences, 1993, Proceeding of the 26th Hawaii International
	Conference on},
  year = {1993},
  volume = {vol. 4},
  pages = {pp. 689--698},
  organization = {IEEE}
}

@ARTICLE{huisman2003stocnet,
  author = {Huisman, M. and Van Duijn, M.A.J.},
  title = {StOCNET: Software for the statistical analysis of social networks},
  journal = {Connections},
  year = {2003},
  volume = {25},
  pages = {7--26},
  number = {1}
}

@INPROCEEDINGS{hunink2010industry,
  author = {Hunink, Ivo and van Erk, Rene and Jansen, Slinger and Brinkkemper,
	Sjaak},
  title = {Industry taxonomy engineering: the case of the European software
	ecosystem},
  booktitle = {Proceedings of the Fourth European Conference on Software Architecture:
	Companion Volume},
  year = {2010},
  pages = {111--118},
  organization = {ACM}
}

@BOOK{iansiti2004keystone,
  title = {The keystone advantage: what the new dynamics of business ecosystems
	mean for strategy, innovation, and sustainability},
  publisher = {Harvard Business Press},
  year = {2004},
  author = {Iansiti, M. and Levien, R.}
}

@ARTICLE{iyer2012ecosysnetworks,
  author = {Iyer, Bala},
  title = {EcoSysNetworks: A Method for Visualizing Software Ecosystems},
  journal = {Proceedings of 4th International Workshop on Software Ecosystems},
  year = {2012},
  pages = {pp. 1}
}

@ARTICLE{iyer2006managing,
  author = {Iyer, Bala and Lee, Chi-Hyon and Venkatraman, N},
  title = {Managing in a small world ecosystem: Some lessons from the software
	sector},
  journal = {California Management Review},
  year = {2006},
  volume = {48},
  pages = {28--47},
  number = {3},
  publisher = {Harvard Business School Press}
}

@INPROCEEDINGS{janner2008modelling,
  author = {Janner, Till and Schroth, Christoph and Schmid, Beat},
  title = {Modelling service systems for collaborative innovation in the enterprise
	software industry-the st. gallen media reference model applied},
  booktitle = {Services Computing, 2008. SCC'08. IEEE International Conference on},
  year = {2008},
  volume = {2},
  pages = {145--152},
  organization = {IEEE}
}

@ARTICLE{jansen2007providing,
  author = {Jansen, S. and Brinkkemper, S. and Finkelstein, A.},
  title = {Providing transparency in the business of software: a modeling technique
	for software supply networks},
  journal = {Establishing the foundation of collaborative networks},
  year = {2007},
  pages = {677--686},
  publisher = {Springer}
}

@ARTICLE{jansen2012defining,
  author = {Jansen, Slinger and Cusumano, Michael},
  title = {Defining Software Ecosystems: A Survey of Software Platforms and	Business Network Governance},
  journal = {Proceedings of the International Workshop on Software Ecosystems},
  year = {2012},
  pages = {pp. 41}
}

@INPROCEEDINGS{jansen2009sense,
  author = {Jansen, S. and Finkelstein, A. and Brinkkemper, S.},
  title = {A sense of community: A research agenda for software ecosystems},
  booktitle = {Software Engineering-Companion Volume, 2009. ICSE-Companion 2009.
	31st International Conference on},
  year = {2009},
  pages = {187--190},
  organization = {IEEE}
}

@inproceedings{kabbedijk2013comparing,
  title={Comparing Two Architectural Patterns for Dynamically Adapting Functionality in Online Software Products},
  author={Kabbedijk, Jaap and Salfischberger, Tomas and Jansen, Slinger},
  booktitle={PATTERNS 2013, The Fifth International Conferences on Pervasive Patterns and Applications},
  pages={20--25},
  year={2013}
}

@article{KabbedijkBJZ15,
  author    = {Jaap Kabbedijk and
               Cor{-}Paul Bezemer and
               Slinger Jansen and
               Andy Zaidman},
  title     = {Defining multi-tenancy: {A} systematic mapping study on the academic and the industrial perspective},
  journal   = {Journal of Systems and Software},
  volume    = {100},
  pages     = {139--148},
  year      = {2015},
}

@INCOLLECTION{kabbedijk2011steering,
  author = {Kabbedijk, Jaap and Jansen, Slinger},
  title = {Steering insight: An exploration of the ruby software ecosystem},
  booktitle = {Software Business},
  publisher = {Springer},
  year = {2011},
  pages = {44--55}
}

@ARTICLE{karhu2011digital,
  author = {Karhu, Kimmo and Botero, Andrea and Vihavainen, Sami and Tang, Tingan
	and H{\"a}m{\"a}l{\"a}inen, Matti},
  title = {A digital ecosystem for co-creating business with people},
  journal = {Journal of Emerging Technologies in Web Intelligence},
  year = {2011},
  volume = {3},
  pages = {197--205},
  number = {3}
}

@INPROCEEDINGS{karhu2009digital,
  author = {Karhu, Kimmo and Botero, Andrea and Vihavainen, Sami and Tang, Tingan
	and H{\"a}m{\"a}l{\"a}inen, Matti},
  title = {A digital ecosystem for boosting user-driven service business},
  booktitle = {Proceedings of the international conference on management of emergent
	digital ecosystems},
  year = {2009},
  pages = {37},
  organization = {ACM}
}

@ARTICLE{karhu2014analyzing,
  author = {Karhu, Kimmo and Tang, Tingan and H{\"a}m{\"a}l{\"a}inen, Matti},
  title = {Analyzing competitive and collaborative differences among mobile
	ecosystems using abstracted strategy networks},
  journal = {Telematics and Informatics},
  year = {2014},
  volume = {31},
  pages = {319--333},
  number = {2},
  publisher = {Elsevier}
}

@INPROCEEDINGS{khadka2011method,
  author = {Khadka, R. and Reijnders, G. and Saeidi, A. and Jansen, S. and Hage,
	J.},
  title = {A method engineering based legacy to SOA migration method},
  booktitle = {Software Maintenance (ICSM), 2011 27th IEEE International Conference
	on},
  year = {2011},
  pages = {163--172},
  organization = {IEEE}
}

@ARTICLE{krackhardt1994krackplot,
  author = {Krackhardt, D. and Blythe, J. and McGrath, C.},
  title = {KrackPlot 3.0: An improved network drawing program},
  journal = {Connections},
  year = {1994},
  volume = {17},
  pages = {53--55},
  number = {2}
}

@article{kratzke2015microservices,
  author    = {Nane Kratzke and Peter{-}Christian Quint},
  title     = {Understanding cloud-native applications after 10 years of cloud computing
               - {A} systematic mapping study},
  journal   = {Journal of Systems and Software},
  volume    = {126},
  pages     = {1--16},
  year      = {2017},
}


@article{kristjansson2009survey,
  title={A survey of tools for software operation knowledge acquisition},
  author={Kristj{\'a}nsson, Baldur and van der Schuur, Henk},
  journal={Department of Information and Computing Sciences, Utrecht University, Tech. Rep. UU-CS-2009-028},
  year={2009}
}

@ARTICLE{krogstie2012modeling,
  author = {Krogstie, J.},
  title = {Modeling of Digital Ecosystems: Challenges and Opportunities},
  journal = {Collaborative Networks in the Internet of Services},
  year = {2012},
  pages = {pp. 137--145},
  publisher = {Springer}
}

@ARTICLE{krogstie2006process,
  author = {Krogstie, J. and Sindre, G. and J{\o}rgensen, H.},
  title = {Process models representing knowledge for action: a revised quality
	framework},
  journal = {European Journal of Information Systems},
  year = {2006},
  volume = {15},
  pages = {91--102},
  number = {1},
  publisher = {Nature Publishing Group}
}

@ARTICLE{krogstie2003information,
  author = {Krogstie, J. and Slvberg, A. and others},
  title = {Information systems engineering: Conceptual modeling in a quality
	perspective},
  year = {2003}
}

@article{ledford1995reward,
  title={Reward innovations in Fortune 1000 companies},
  author={Ledford, Gerald E and Lawler, Edward E and Mohrman, Susan A and others},
  journal={Compensation \& Benefits Review},
  volume={27},
  number={4},
  pages={76--80},
  year={1995},
  publisher={Sage Publications}
}

@BOOK{lillehagen2008active,
  title = {Active Knowledge Modeling of Enterprises},
  publisher = {Springer},
  year = {2008},
  author = {Lillehagen, F. and Krogstie, J.}
}

@ARTICLE{lindland1994understanding,
  author = {Lindland, Odd Ivar and Sindre, Guttorm and Solvberg, Arne},
  title = {Understanding quality in conceptual modeling},
  journal = {Software, IEEE},
  year = {1994},
  volume = {11},
  pages = {pp. 42--49},
  number = {no. 2},
  publisher = {IEEE}
}

@ARTICLE{lungu2010small,
  author = {Lungu, M. and Lanza, M. and G{\^\i}rba, T. and Robbes, R.},
  title = {The small project observatory: Visualizing software ecosystems},
  journal = {Science of Computer Programming},
  year = {2010},
  volume = {75},
  pages = {264--275},
  number = {4},
  publisher = {Elsevier}
}

@INPROCEEDINGS{modritscher2011visualization,
  author = {M{\"o}dritscher, Felix and Taferner, Wolfgang and Soylu, Ahmet and
	De Causmaecker, Patrick},
  title = {Visualization of networked collaboration in digital ecosystems through
	two-mode network patterns},
  booktitle = {Proceedings of the International Conference on Management of Emergent
	Digital EcoSystems},
  year = {2011},
  pages = {158--162},
  organization = {ACM}
}

@article{mandviwalla2015achieving,
  title={Achieving academic-industry collaboration with departmental advisory boards},
  author={Mandviwalla, Munir and Fadem, Bruce and Goul, Michael and George, Joey F and Hale, David P},
  journal={MIS Quarterly Executive},
  volume={14},
  number={1},
  pages={17--37},
  year={2015}
}

@ARTICLE{manikas2012software,
  author = {Manikas, Konstantinos and Hansen, Klaus Marius},
  title = {Software Ecosystems-A Systematic Literature Review},
  journal = {Journal of Systems and Software},
  year = {2012},
  volume = {vol. 86},
  pages = {pp. 1294--1306},
  publisher = {Elsevier}
}

@INPROCEEDINGS{mcgregor2010method,
  author = {McGregor, J.D.},
  title = {A method for analyzing software product line ecosystems},
  booktitle = {Proceedings of the 4th European Conference on Software Architecture:
	Companion Volume},
  year = {2010},
  pages = {73-80},
  organization = {ACM}
}

@INPROCEEDINGS{mcgregor2014many,
  author = {McGregor, John D},
  title = {The many flavors of ecosystems},
  booktitle = {Proceedings of the 18th International Software Product Line Conference-Volume
	1},
  year = {2014},
  pages = {366--366},
  organization = {ACM}
}

@INPROCEEDINGS{mcgregor2013ecosystem,
  author = {McGregor, John D},
  title = {Ecosystem modeling and analysis: a tutorial},
  booktitle = {Proceedings of the 17th International Software Product Line Conference},
  year = {2013},
  pages = {282--282},
  organization = {ACM}
}

@ARTICLE{,
  author = {McGregor, John D and Monteith, J Yates},
  title = {A THREE VIEWPOINT MODEL FOR SOFTWARE ECOSYSTEM},
  journal = {context},
  volume = {15},
  pages = {17},
  number = {16}
}

@ARTICLE{mcgregor2014ecosystem,
  author = {McGregor, John D and da Silva Amorim, Simone},
  title = {Ecosystem Business Models and Architectures},
  journal = {WDES 2014},
  year = {2014},
  pages = {33},
  publisher = {Google}
}

@ARTICLE{mckeon2009harnessing,
  author = {McKeon, M.},
  title = {Harnessing the information ecosystem with wiki-based visualization
	dashboards},
  journal = {Visualization and Computer Graphics, IEEE Transactions on},
  year = {2009},
  volume = {15},
  pages = {1081--1088},
  number = {6},
  publisher = {IEEE}
}

@ARTICLE{mollona2009firmnet,
  author = {Mollona, E. and Marcozzi, A.},
  title = {FirmNet: the scope of firms and the allocation of task in a knowledge-based
	economy},
  journal = {Computational \& Mathematical Organization Theory},
  year = {2009},
  volume = {15},
  pages = {109--126},
  number = {2},
  publisher = {Springer}
}

@INPROCEEDINGS{monteith2013exploring,
  author = {Monteith, J Yates and McGregor, John D},
  title = {Exploring software supply chains from a technical debt perspective},
  booktitle = {Managing Technical Debt (MTD), 2013 4th International Workshop on},
  year = {2013},
  pages = {32--38},
  organization = {IEEE}
}

@INPROCEEDINGS{monteith2014proposed,
  author = {Monteith, John Yates and McGregor, John D and Ingram, John E},
  title = {Proposed metrics on ecosystem health},
  booktitle = {Proceedings of the 2014 ACM international workshop on Software-defined
	ecosystems},
  year = {2014},
  pages = {33--36},
  organization = {ACM}
}

@INPROCEEDINGS{monteith2014scientific,
  author = {Monteith, J Yates and McGregor, John D and Ingram, John E},
  title = {Scientific Research Software Ecosystems},
  booktitle = {Proceedings of the 2014 European Conference on Software Architecture
	Workshops},
  year = {2014},
  pages = {9},
  organization = {ACM}
}

@ARTICLE{moody2005theoretical,
  author = {Moody, Daniel L},
  title = {Theoretical and practical issues in evaluating the quality of conceptual
	models: current state and future directions},
  journal = {Data \& Knowledge Engineering},
  year = {2005},
  volume = {55},
  pages = {243--276},
  number = {3},
  publisher = {Elsevier}
}

@ARTICLE{moody2003improving,
  author = {Moody, Daniel L and Shanks, Graeme G},
  title = {Improving the quality of data models: empirical validation of a quality
	management framework},
  journal = {Information Systems},
  year = {2003},
  volume = {28},
  pages = {619--650},
  number = {6},
  publisher = {Elsevier}
}

@ARTICLE{myers1997qualitative,
  author = {Myers, Michael D and Avison, David},
  title = {Qualitative research in information systems},
  journal = {Management Information Systems Quarterly},
  year = {1997},
  volume = {21},
  pages = {241--242},
  publisher = {MIS RESEARCH CENTER-SCHOOL OF MANAGEMENT}
}

@ARTICLE{newman2003structure,
  author = {Newman, Mark EJ},
  title = {The structure and function of complex networks},
  journal = {SIAM review},
  year = {2003},
  volume = {45},
  pages = {167--256},
  number = {2},
  publisher = {SIAM}
}

@ARTICLE{nossum2009integrated,
  author = {Nossum, A. and Krogstie, J.},
  title = {Integrated quality of models and quality of maps},
  journal = {Enterprise, Business-Process and Information Systems Modeling},
  year = {2009},
  pages = {264--276},
  publisher = {Springer}
}

@INPROCEEDINGS{nuseibeh2000requirements,
  author = {Nuseibeh, Bashar and Easterbrook, Steve},
  title = {Requirements engineering: a roadmap},
  booktitle = {Proceedings of the Conference on the Future of Software Engineering},
  year = {2000},
  pages = {35--46},
  organization = {ACM}
}

@ARTICLE{o2005analysis,
  author = {OíMadadhain, J. and Fisher, D. and Smyth, P. and White, S. and Boey,
	Y.B.},
  title = {Analysis and visualization of network data using JUNG},
  journal = {Journal of Statistical Software},
  year = {2005},
  volume = {10},
  pages = {1--25},
  number = {2}
}

@INPROCEEDINGS{perez2012seconda,
  author = {P{\'e}rez, J. and Deshayes, R. and Goeminne, M. and Mens, T.},
  title = {SECONDA: Software Ecosystem Analysis Dashboard},
  booktitle = {Software Maintenance and Reengineering (CSMR), 2012 16th European
	Conference on},
  year = {2012},
  pages = {527--530},
  organization = {IEEE}
}

@ARTICLE{patton1980qualitative,
  author = {Patton, Michael Quinn},
  title = {Qualitative evaluation methods},
  year = {1980},
  publisher = {Sage Publications Beverly Hills, CA}
}

@inproceedings{payer2010control,
  title={I control your code-attack vectors through the eyes of software based fault isolation},
  author={Payer, Mathias},
  booktitle={Proceedings of the 27th Chaos Communication Congress (27c3)},
  year={2010}
}

@ARTICLE{pigne2008graphstream,
  author = {Pign{\'e}, Y. and Dutot, A. and Guinand, F. and Olivier, D.},
  title = {Graphstream: A tool for bridging the gap between complex systems
	and dynamic graphs},
  journal = {arXiv preprint arXiv:0803.2093},
  year = {2008}
}

@inproceedings{pierre2001globule,
  title={Globule: a platform for self-replicating Web documents},
  author={Pierre, Guillaume and Van Steen, Maarten},
  booktitle={Protocols for Multimedia Systems},
  pages={1--11},
  year={2001},
  publisher={Springer}
}

@INPROCEEDINGS{popp2011hybrid,
  author = {Popp, Karl Michael},
  title = {Hybrid Revenue Models of Software Companies and their Relationship
	to Hybrid Business Models.},
  booktitle = {IWSECO@ ICSOB},
  year = {2011},
  pages = {77--88}
}

@BOOK{robson2002real,
  title = {Real word research},
  publisher = {Oxford: Blackwell},
  year = {2002},
  author = {Robson, Colin}
}

@inproceedings{roman2003dynamic,
  title={Dynamic application composition: Customizing the behavior of an active space},
  author={Rom{\'a}n, Manuel and Ziebart, Brian and Campbell, Roy H},
  booktitle={Proceedings of the First IEEE International Conference on Pervasive Computing and Communications, 2003. },
  pages={169--176},
  year={2003},
  organization={IEEE}
}

@INPROCEEDINGS{saeki2003embedding,
  author = {Saeki, M.},
  title = {Embedding metrics into information systems development methods: An
	application of method engineering technique},
  booktitle = {Advanced information systems engineering},
  year = {2003},
  pages = {1031-1031},
  organization = {Springer}
}

@INPROCEEDINGS{dos2012treating,
  author = {dos Santos, R.P. and Werner, C.M.L.},
  title = {Treating social dimension in software ecosystems through ReuseECOS
	approach},
  booktitle = {Digital Ecosystems Technologies (DEST), 2012 6th IEEE International
	Conference on},
  year = {2012},
  pages = {1--6},
  organization = {IEEE}
}

@INPROCEEDINGS{santos2012reuseecos,
  author = {Santos, R.P. and Werner, C.M.L.},
  title = {ReuseECOS: An Approach to Support Global Software Development through
	Software Ecosystems},
  booktitle = {Global Software Engineering Workshops (ICGSEW), 2012 IEEE Seventh
	International Conference on},
  year = {2012},
  pages = {pp. 60--65},
  organization = {IEEE}
}

@inproceedings{ZheruiYang2017,
  title={On the Future of Solution Composition in Software Ecosystems},
  author={Yang, Zherui and Jansen, Slinger and Gao, Xuesong and Zhang, Dong},
  booktitle={Proceedings of the International Conference on the Economics of Grids, Clouds, Systems, and Services},
  pages={3--18},
  year={2016},
  organization={Springer}
}


@ARTICLE{santos2011proposal,
  author = {Santos, R. and Werner, C.},
  title = {A Proposal for Software Ecosystems Engineering},
  journal = {Proceedings of 3rd International Workshop on Software Ecosystems},
  year = {2011}
}

@INPROCEEDINGS{santos2012software,
  author = {Santos, Rodrigo and Werner, Cl'udia and Barbosa, Olavo and Alves,
	Carina},
  title = {Software Ecosystems: Trends and Impacts on Software Engineering},
  booktitle = {Software Engineering (SBES), 2012 26th Brazilian Symposium on},
  year = {2012},
  pages = {206--210},
  organization = {IEEE}
}

@inproceedings{van2010software,
  title={Software ecosystems: a software ecosystem strategy assessment model},
  author={van den Berk, Ivo and Jansen, Slinger and Luinenburg, L{\'u}tzen},
  booktitle={Proceedings of the Fourth European Conference on Software Architecture: Companion Volume},
  pages={127--134},
  year={2010},
  organization={ACM}
}

@ARTICLE{seaman1999qualitative,
  author = {Seaman, Carolyn B.},
  title = {Qualitative methods in empirical studies of software engineering},
  journal = {Software Engineering, IEEE Transactions on},
  year = {1999},
  volume = {25},
  pages = {557--572},
  number = {4},
  publisher = {IEEE}
}

@ARTICLE{shannon2003cytoscape,
  author = {Shannon, P. and Markiel, A. and Ozier, O. and Baliga, N.S. and Wang,
	J.T. and Ramage, D. and Amin, N. and Schwikowski, B. and Ideker,
	T.},
  title = {Cytoscape: a software environment for integrated models of biomolecular
	interaction networks},
  journal = {Genome research},
  year = {2003},
  volume = {13},
  pages = {2498--2504},
  number = {11},
  publisher = {Cold Spring Harbor Lab}
}

@INPROCEEDINGS{siau1998evaluation,
  author = {Siau, K. and Rossi, M.},
  title = {Evaluation of information modeling methods-a review},
  booktitle = {System Sciences, 1998., Proceedings of the Thirty-First Hawaii International
	Conference on},
  year = {1998},
  volume = {5},
  pages = {314--322},
  organization = {IEEE}
}

@INPROCEEDINGS{smith2009analyzing,
  author = {Smith, M.A. and Shneiderman, B. and Milic-Frayling, N. and Mendes
	Rodrigues, E. and Barash, V. and Dunne, C. and Capone, T. and Perer,
	A. and Gleave, E.},
  title = {Analyzing (social media) networks with NodeXL},
  booktitle = {Proceedings of the fourth international conference on Communities
	and technologies},
  year = {2009},
  pages = {255--264},
  organization = {ACM}
}

@ARTICLE{swayne2003ggobi,
  author = {Swayne, D.F. and Lang, D.T. and Buja, A. and Cook, D.},
  title = {GGobi: Evolving from XGobi into an extensible framework for interactive
	data visualization},
  journal = {Computational Statistics \& Data Analysis},
  year = {2003},
  volume = {43},
  pages = {423--444},
  number = {4},
  publisher = {Elsevier}
}

@inproceedings{SpmToSplam2013,
	title = {Software Ecosystems: From Software Product Management to Software Platform Management},
	author = {Slinger Jansen and Stef Peeters and Sjaak Brinkkemper},
	booktitle = {Proceedings in the Life Cycles of Software Products Workshop (IWLCSP’13) },
	year = {2013},
	}


@INPROCEEDINGS{tee2013architectural,
  author = {Tee, Richard and Woodard, C Jason},
  title = {Architectural control and value migration in layered ecosystems:
	The case of open-source cloud management platforms},
  year = {2013},
  organization = {Vienna Conference on Strategy, Organizational Design, and Innovation}
}

@ARTICLE{tilson2010digital,
  author = {Tilson, D and Lyytinen, K and S{\o}rensen, C},
  title = {Digital Infrastructures: The Missing IS Research Agenda., vol. 21,
	no. 5-20th Anniversary Special Issue of Emerging Challenges},
  journal = {Information Systems Research},
  year = {2010},
  volume = {21},
  number = {5}
}

@ARTICLE{valentini2010cosbilab,
  author = {Valentini, R. and Jord{\'a}n, F.},
  title = {CoSBiLab Graph: the network analysis module of CoSBiLab},
  journal = {Environmental Modelling \& Software},
  year = {2010},
  volume = {25},
  pages = {886--888},
  number = {7},
  publisher = {Elsevier}
}

@ARTICLE{van2006product,
  author = {Van De Weerd, I. and Versendaal, JM and Brinkkemper, S.},
  title = {A product software knowledge infrastructure for situational capability
	maturation: Vision and case studies in product management},
  journal = {Technical Report UU-CS},
  year = {2006},
  pages = {pp. 1-16},
  publisher = {Utrecht University, Department of Information and Computing Sciences}
}

@ARTICLE{vlachos2005ngce,
  author = {Vlachos, V. and Vouzi, V. and Chatziantoniou, D. and Spinellis, D.},
  title = {NGCE--network graphs for computer epidemiologists},
  journal = {Advances in Informatics},
  year = {2005},
  pages = {672--683},
  publisher = {Springer}
}

@INCOLLECTION{vojislav2000evaluating,
  author = {Vojislav, B and Leon, J},
  title = {Evaluating the quality of reference models},
  booktitle = {Conceptual ModelingóER 2000},
  publisher = {Springer},
  year = {2000},
  pages = {484--498}
}


@ARTICLE{van2008meta,
  author = {van de Weerd, I. and Brinkkemper, S.},
  title = {Meta-modeling for situational analysis and design methods},
  journal = {Handbook of research on modern systems analysis and design technologies
	and applications},
  year = {2008},
  volume = {vol. 35}
}

@ARTICLE{van2006situational,
  author = {van de Weerd, I. and Brinkkemper, S. and Souer, J. and Versendaal,
	J.},
  title = {A situational implementation method for web-based content management
	system-applications: method engineering and validation in practice},
  journal = {Software Process: Improvement and Practice},
  year = {2006},
  volume = {vol. 11},
  pages = {pp. 521-538},
  number = {no. 5},
  publisher = {Wiley Online Library}
}

@ARTICLE{van2007developing,
  author = {van de Weerd, I. and de Weerd, S. and Brinkkemper, S.},
  title = {Developing a reference method for game production by method comparison},
  journal = {Situational Method Engineering: Fundamentals and Experiences},
  year = {2007},
  pages = {pp. 313-327},
  publisher = {Springer}
}

@BOOK{weill2001place,
  title = {Place to space: Migrating to eBusiness Models},
  publisher = {Harvard Business Press},
  year = {2001},
  author = {Weill, P. and Vitale, M.}
}

@ARTICLE{werner20134,
  author = {Werner, Claudia and Jansen, Slinger},
  title = {A systematic mapping study on software ecosystems from a three-dimensional
	perspective},
  journal = {Software Ecosystems: Analyzing and Managing Business Networks in
	the Software Industry},
  year = {2013},
  pages = {59-81},
  publisher = {Edward Elgar Publishing}
}

@ARTICLE{woodard2014modeling,
  author = {Woodard, C Jason and Clemons, Eric},
  title = {Modeling the Evolution of Generativity and the Emergence of Digital
	Ecosystems},
  year = {2014}
}

@inproceedings{wohlin2014guidelines,
  title={Guidelines for snowballing in systematic literature studies and a replication in software engineering},
  author={Wohlin, Claes},
  booktitle={Proceedings of the 18th international conference on evaluation and assessment in software engineering},
  pages={38},
  year={2014},
  organization={ACM}
}

@article{wuyts2005formation,
  title={The formation of buyer—supplier relationships: detailed contract drafting and close partner selection},
  author={Wuyts, Stefan and Geyskens, Inge},
  journal={Journal of Marketing},
  volume={69},
  number={4},
  pages={103--117},
  year={2005},
  publisher={American Marketing Association}
}

@BOOK{yin2008case,
  title = {Case study research: Design and methods},
  publisher = {Sage Publications, Incorporated},
  year = {2008},
  author = {Yin, R.K.},
  volume = {5}
}

@ARTICLE{yu2009social,
  author = {Yu, E.},
  title = {Social Modeling and i*},
  journal = {Conceptual Modeling: Foundations and Applications},
  year = {2009},
  pages = {99-121},
  publisher = {Springer}
}

@INCOLLECTION{yu2002agent,
  author = {Yu, Eric},
  title = {Agent-oriented modelling: software versus the world},
  booktitle = {Agent-Oriented Software Engineering II},
  publisher = {Springer},
  year = {2002},
  pages = {206--225}
}

@INPROCEEDINGS{yu1999strategic,
  author = {Yu, E.},
  title = {Strategic modelling for enterprise integration},
  booktitle = {Proceedings of the 14th world congress of the international federation
	of automatic control},
  year = {1999},
  pages = {5-9}
}

@INPROCEEDINGS{yu1997towards,
  author = {Yu, E.S.K.},
  title = {Towards modelling and reasoning support for early-phase requirements
	engineering},
  booktitle = {Requirements Engineering, 1997., Proceedings of the Third IEEE International
	Symposium on},
  year = {1997},
  pages = {226--235},
  organization = {IEEE}
}

@ARTICLE{yu2011understanding,
  author = {Yu, Eric and Deng, Stephanie},
  title = {Understanding software ecosystems: A strategic modeling approach},
  journal = {proc of 3rd IWSECO},
  year = {2011},
  pages = {65--76}
}

@ARTICLE{yu20111,
  author = {Yu, E. and Giorgini, P. and Maiden, N. and Mylopoulos, J.},
  title = {Social Modeling for Requirements Engineering: An Introduction},
  journal = {Social Modeling for Requirements Engineering},
  year = {2011},
  pages = {3--10},
  publisher = {MIT Press}
}

@INPROCEEDINGS{yu2009innovation,
  author = {Yu, Shuli and Woodard, C Jason},
  title = {Innovation in the programmable web: Characterizing the mashup ecosystem},
  booktitle = {Service-Oriented Computing--ICSOC 2008 Workshops},
  year = {2009},
  pages = {136--147},
  organization = {Springer}
}

@book{kabbedijk2014variability,
  title={Variability in Multi-Tenant Enterprise Software},
  author={Kabbedijk, Jaap},
  year={2014},
  publisher={Utrecht University, Department of Information and Computing Sciences}
}

@book{jansen2013software,
  title={Software Ecosystems: Analyzing and Managing Business Networks in the Software Industry},
  author={Jansen, Slinger and Cusumano, Michael A and Brinkkemper, Sjaak},
  year={2013},
  publisher={Edward Elgar Publishing}
}

@article{jansen2008pragmatic,
  title={Pragmatic and opportunistic reuse in innovative start-up companies},
  author={Jansen, Slinger and Brinkkemper, Sjaak and Hunink, Ivo and Demir, Cetin},
  journal={Software, IEEE},
  volume={25},
  number={6},
  pages={42--49},
  year={2008},
  publisher={IEEE}
}

@inproceedings{jansen2008component,
  title={Component assembly mechanisms and relationship intimacy in a software supply network},
  author={Jansen, Slinger and Brinkkemper, Sjaak and Finkelstein, Anthony},
  booktitle={15th International Annual EurOMA Conference, Special Interest Session on Software Supply Chains},
  year={2008}
}

@incollection{wnuk2014evaluating,
  title={Evaluating the Governance Model of Hardware-Dependent Software Ecosystems--A Case Study of the Axis Ecosystem},
  author={Wnuk, Krzysztof and Manikas, Konstantinos and Runeson, Per and Lantz, Matilda and Weijden, Oskar and Munir, Hussan},
  booktitle={Software Business. Towards Continuous Value Delivery},
  pages={212--226},
  year={2014},
  publisher={Springer}
}

@article{wnuk2014bridges,
  title={Bridges and barriers to hardware-dependent software ecosystem participation--A case study},
  author={Wnuk, Krzysztof and Runeson, Per and Lantz, Matilda and Weijden, Oskar},
  journal={Information and Software Technology},
  volume={56},
  number={11},
  pages={1493--1507},
  year={2014},
  publisher={Elsevier}
}

@book{CusumanoStayingPower,
	title = {Staying Power: Six Enduring Principles},
    author = {Michael Cusumano},
    year = 2012,
    publisher = {Oxford University Press},
}

@article{manikas2013software,
  title={Software ecosystems--a systematic literature review},
  author={Manikas, Konstantinos and Hansen, Klaus Marius},
  journal={Journal of Systems and Software},
  volume={86},
  number={5},
  pages={1294--1306},
  year={2013},
  publisher={Elsevier}
}
